# Supplementary material for: Experimental Evolution Reveals Interplay between Sch9 and Polyploid Stability in Yeast
Source: PLoS Genet. 2016 Nov 3;12(11):e1006409. doi: 10.1371/journal.pgen.1006409 (PMC5094715; doi:10.1371/journal.pgen.1006409)
Supplement: S1 Table — Only genes with expression changes greater than two-fold (p < 0.005) are included. In the diploid data set, only one gene passed this criterion. (XLSX) [file pgen.1006409.s008.xlsx]

## Sheet: Sheet1
up-regulated genes at 36 degree							down-regulated genes at 36 degree							up-regulated genes at 23 degree							down-regulated genes at 23 degree							down-regulated genes at 36 degree
Systematic name	evo4N/anc4N	t-test P-value	evo4N-4	anc4N-4	Common name		Systematic name	evo4N/anc4N	t-test P-value	evo4N-4	anc4N-4	Common name		Systematic name	evo4N/anc4N	t-test P-value	evo4N-4	anc4N-4	Common name		Systematic name	evo4N/anc4N	t-test P-value	evo4N-4	anc4N-4	Common name		Systematic name	evo2N/anc2N	t-test P-value	evo2N-4	anc2N-4	Common name
YGR088W	8.85517	0.00143454	8178.33	927.626	CTT1		YHR128W	0.265468	0.00254174	1273.67	4748.99	FUR1		YOR136W	2.11154	0.000231808	306.333	145.193	IDH2		YLR162W	0.121136	0.00521619	3205.67	25751.4	YLR162W		YCL018W	0.368	0.003	422	1092	LEU2
YMR169C	6.49703	0.000375429	9440.67	1453.7	ALD3		YER056C	0.274463	0.00143724	792	2874.02	FCY2		YGL255W	2.14353	0.00172916	1973.33	916.418	ZRT1		YDR090C	0.259481	0.000131489	155.333	599.705	YDR090C
YOL052CA01	5.80649	0.00244936	4706	809.352	DDR2		YLR367W	0.30274	0.000906651	1236	4078.62	RPS22B		YER069W	2.57588	0.00433409	332.333	127.412	ARG5,6		YKL163W	0.363944	0.00135119	490.667	1344.65	PIR3
YGR243W	5.59626	0.00184819	15983.3	2854.41	YGR243W		YDR399W	0.327566	0.00122072	1465.33	4460.67	HPT1									YNL020C	0.374358	0.000155447	340.667	912.031	ARK1
YER053CA	5.39047	0.00321906	11078.3	2032.04	YER053C-A		YCR087CA01	0.329885	0.00338965	759.667	2288.27	YCR087C-A									Q0120	0.388208	0.00203738	295.667	758.203	BI4
YFR053C	5.20171	0.00182434	7688	1481.1	HXK1		YNL112W	0.330746	0.000772571	595	1800.02	DBP2									YLR300W	0.427505	0.000814082	529.667	1237.22	EXG1
YHR087W	5.1628	0.00175439	16795.7	3250.35	YHR087W		YGR245C	0.33506	0.000736806	679.667	2022.82	SDA1									YHR209W	0.46084	0.00280408	187	405.644	YHR209W
YML128C	4.99957	0.000543271	7477.33	1501.44	MSC1		YNL248C	0.337223	0.00372712	675	1984.15	RPA49									YNR066C	0.468536	0.00474385	203.333	433.028	YNR066C
YFL014W	4.71601	0.000686855	26650	5680.31	HSP12		YER055C	0.338013	0.00296264	872.333	2544.46	HIS1									Q0045	0.488704	0.00112306	1262.67	2568.7	COX1
YML054C	4.69267	0.00155319	4144.67	882.074	CYB2		YOR341W	0.348139	0.00401296	743.667	2107.96	RPA190									YJL062WA	0.505938	0.00293359	2205.33	4303.22	YJL062W-A
YDL085CA	4.63248	0.00224518	7360.33	1592.38	YDL085C-A		YBR069C	0.352182	0.000620282	750.667	2136.39	TAT1									YBR005W	0.521801	0.00232871	641	1226.72	RCR1
YGR248W	4.33958	0.00231342	2257.67	519.324	SOL4		YBR093C	0.354158	0.0027232	2419.67	6783.49	PHO3|PHO5									YDR133C	0.540276	0.00133563	925	1715.88	YDR133C
YER103W	4.31148	0.000319946	23001.7	5350.56	SSA4		YNL300W	0.365689	0.000497362	704.333	1925.87	YNL300W									YIL117C	0.543374	0.00131183	396	729.054	PRM5
YPR184W	4.1389	0.00124233	3867.33	929.228	GDB1		YMR246W	0.366167	0.00177106	1589.67	4332.48	FAA4
YGL037C	4.04487	0.00259491	22903.3	5681.62	PNC1		YDR465C	0.369165	0.00205551	732.333	1970.88	RMT2
YLR327C	4.03967	0.00109828	18040.7	4494.76	YLR327C		YCL018W	0.369916	0.00305425	667.333	1805.56	LEU2
YOR173W	3.93149	0.00179425	5309	1351.55	DCS2		YGR103W	0.372017	0.000741724	817.667	2189.17	NOP7
YDR171W	3.91002	0.00519755	59251.7	15177.8	HSP42		YPL226W	0.37343	0.00243119	938.667	2499.49	NEW1
YOL084W	3.77369	0.000804955	1890	503.194	PHM7		YJR123W	0.373672	0.000162894	1292	3454.66	RPS5
YPR160W	3.66404	0.00252167	4933	1340.87	GPH1		YMR131C	0.377919	0.00314289	973.667	2569.51	RRB1
YMR107W	3.6029	0.000348766	5032.67	1396	SPG4		YLR409C	0.379891	0.00152732	629.333	1654.41	UTP21
YBR072W	3.5986	0.00164936	19235.7	5332.95	HSP26		YDL083C	0.381326	0.000115121	922.333	2417.05	RPS16B
YLR178C	3.55946	0.00192237	5452.33	1535.24	TFS1		YMR290C	0.382314	0.00206018	1052	2748.57	HAS1
YDR258C	3.3383	0.000747504	10586	3183.12	HSP78		YPL081W	0.382673	0.0030112	2145.67	5581.33	RPS9A
YLL026W	3.29473	1.78835e-07	18362.4	5581.74	HSP104		YLL045C	0.382721	0.00121256	1937.67	5062.34	RPL8B
YML100W	3.27943	0.00284227	3491.33	1064.36	TSL1		YDL063C	0.383127	0.00173956	804.333	2090.95	YDL063C
YHL021C	3.24923	0.00489381	5671.67	1750.42	YHL021C		YPL211W	0.383689	0.00157861	597.333	1550.14	NIP7
YNL077W	3.1027	0.00361589	9829.33	3179.34	APJ1		YLR222C	0.384996	0.00153416	533.667	1380.84	UTP13
YBR101C	3.06398	0.00298038	24027	7818.48	FES1		YOL101C	0.385012	0.00302364	812.333	2091.47	IZH4
YER035W	3.02565	0.00320503	9270.33	3053.33	EDC2		YPL079W	0.389016	0.00111956	1724.33	4425.43	RPL21B
YLR311C	2.99551	0.00108321	2692	901.283	YLR311C		YER060WA01	0.390197	0.000109216	720	1844.49	FCY22
YDR039C	2.96838	0.000627726	7962.33	2688.07	ENA1|ENA2		YFL004W	0.390288	0.00349693	917	2330.96	VTC2
YKL163W	2.88151	0.00229923	10608	3684.16	PIR3		YBR191WA	0.390368	0.00509563	2038.67	5175.67	YBR191W-A
YMR173W	2.8236	0.003766	31353.7	11086.7	DDR48|YMR173W-A		YJL190C	0.392615	0.00317608	2239	5677.73	RPS22A
YNL007C	2.81329	0.00369785	12309.3	4363.9	SIS1		YNL182C	0.392779	0.00095097	585	1486.12	IPI3
YGR211W	2.7609	0.00359844	11181	4065.91	ZPR1		YKR081C	0.395848	0.00077162	709.333	1785.31	RPF2
YBR053C	2.74686	0.00233055	1391.67	504.12	YBR053C		YER110C	0.396127	0.00100066	1549.67	3913.32	KAP123
YOR374W	2.71842	0.000970108	2616.67	964.25	ALD4		YMR305C	0.398021	0.000790024	849.667	2129.45	SCW10
YLR149C	2.71167	0.00396099	1488.33	548.044	YLR149C		YNL175C	0.398687	6.24024e-05	659.333	1653.45	NOP13
YGR288W	2.64688	0.0014103	16277.3	6166.26	MAL13		YDR064W	0.399469	0.00202082	3701.33	9247.39	RPS13
YER150W	2.63171	0.0015516	2870.67	1089.64	SPI1		YBR142W	0.40354	0.000738663	514.667	1266.73	MAK5
YDR070C	2.61691	0.000277571	1576.33	602.441	YDR070C		YDR471W	0.406589	9.48359e-05	668	1643.24	RPL27B
YJL144W	2.61598	0.000278258	6818	2607.53	YJL144W		YER081W	0.407493	0.000623638	1263.33	3090.99	SER3
YIL155C	2.59049	0.00238795	1545.67	595.675	GUT2		YER073W	0.408469	0.000666216	1345.33	3297.4	ALD5
YBL064C	2.57862	0.00505107	2547.67	988.679	PRX1		YJL208C	0.410106	0.00336953	615	1492.38	NUC1
YDR040C	2.54609	0.000529381	6623.33	2596.84	ENA1|ENA2		YCR034W	0.410239	0.00374959	751	1820.92	FEN1
YMR251WA01	2.53948	0.00173165	63688.3	25089.7	HOR7		YGL076C	0.414277	0.00102941	1190	2875.83	RPL7A|RPL7B
YLR270W	2.52813	0.00383513	1731	684.384	DCS1		YHR215W	0.415876	0.00049565	5271	12635.4	PHO11|PHO12
YDR277C	2.50616	0.00535744	4139	1657.55	MTH1		YKR057W	0.41593	0.000555866	1684	4050.39	RPS21A
YNL020C	2.48452	0.00379014	5942	2386.5	ARK1		YBR189W	0.416181	0.00166398	3752	8954.67	RPS9B
YDL110C	2.44297	0.000272096	2924.33	1197.49	YDL110C		YDR091C	0.416368	0.00296964	974.667	2335.26	RLI1
YKL151C	2.43169	8.70944e-05	1695	697.079	YKL151C		YER126C	0.41672	0.00163842	819.333	1965.37	NSA2
YOL048C	2.42935	0.00412721	2433.33	1002.36	YOL048C		YJL200C	0.417672	0.000972827	778.333	1858.31	ACO2
YFL016C	2.4147	0.00325641	7019	2901.6	MDJ1		YLR432W	0.417813	0.00430578	1550.67	3680.92	IMD3
YEL024W	2.39536	0.00315655	1673	700.647	RIP1		YCR051W	0.418376	9.23523e-05	845.333	2019.77	YCR051W
YGR008C	2.38695	0.0045637	10378.3	4361.73	STF2		YPR145W	0.419925	0.00492884	1307.33	3093.38	ASN1
YBR183W	2.37863	0.00458838	1996.67	840.852	YPC1		YGR094W	0.422398	0.00267657	609	1450.97	VAS1
YPL240C	2.3548	0.00366114	22330.7	9529.88	HSC82|HSP82		YAL025C	0.42254	0.00261524	781.333	1836.87	MAK16
YPR158W	2.34505	0.0013163	5891	2512.47	YPR158W		YMR217W	0.42308	0.00135643	1955.67	4628.73	GUA1
YMR031C	2.34285	0.00436997	2324.33	988.217	YMR031C		YLR287CA01	0.42404	0.00289009	2623	6178.08	RPS30A
YKL150W	2.33446	0.00249977	1742.33	748.909	MCR1		YEL054C	0.424407	0.00214329	9313	22005.4	RPL12A
YGR256W	2.32457	0.00249297	1454.33	626.773	GND2		YLR167W	0.424757	0.000747751	2348.67	5534.41	RPS31
YOR317W	2.32186	0.00217694	7983.67	3437.37	FAA1		YMR006C	0.42494	5.55855e-05	531	1248.6	PLB2
YDR096W	2.25931	0.00176058	1737.67	770.073	GIS1		YGL189C	0.426252	0.00444407	3927.67	9162.5	RPS26A
YEL012W	2.25621	0.00158832	2794.67	1241.61	UBC8		YHR170W	0.429292	0.000899012	1543.33	3585	NMD3
YLR462W	2.20602	0.00183417	5769.67	2617.04	YBL111C|YEL075C|YER189W|YFL064C|YHL049C|YIL177C|YJL225C|YLR462W|YML133C|YPR202W|YRF1-1|YRF1-3|YRF1-5|YRF1-6|YRF1-7		YML063W	0.430808	6.76167e-05	10273.3	23847.2	RPS1B
YJL141C	2.20356	0.00459832	4604	2100.73	YAK1		YGL030W	0.431966	0.00171022	4152.67	9625.19	RPL30
YIL107C	2.20337	0.00323188	1695	770.105	PFK26		YER131W	0.432485	0.00320222	5676.33	13156.9	RPS26B
YHR218W	2.18623	0.00214094	7073.33	3231.56	YBL111C|YEL077C|YFL066C|YHR218W|YIL177C|YJL225C|YLL066C|YLL067C|YML133C|YOR396W|YPR204W|YRF1-1|YRF1-2|YRF1-3|YRF1-4|YRF1-5|YRF1-6|YRF1-7		YJL012CA	0.435578	0.00516482	1500.33	3422.94	VTC4
YKR098C	2.18613	0.00389607	1469.67	673.171	UBP11		YKL009W	0.436158	0.00291052	982.667	2241.15	MRT4
YHL049C	2.16915	0.00466671	4651	2113.18	YBL111C|YFL065C|YHL049C|YHR218W|YIL177C|YJL225C|YLL066C|YLL067C|YML133C|YPR203W|YRF1-1|YRF1-2|YRF1-3|YRF1-5|YRF1-6|YRF1-7		YGR159C	0.436311	0.000962939	1855	4250.15	NSR1
YBL075C	2.14427	0.00184372	1755.67	817.835	SSA3		YPL143W	0.439092	0.00116478	6753	15364.8	RPL33A
YMR291W	2.14339	0.00446669	3747.67	1748.71	YMR291W		YDR060W	0.440504	0.000238407	504.667	1144.64	MAK21
YPL123C	2.14319	0.00163513	1158	541.809	RNY1		YCR053W	0.441272	0.000206714	1015	2300.44	THR4
YIL106W	2.13712	0.000508036	1735	811.829	MOB1		YLR048W	0.441621	0.00186124	12221	27503.6	RPS0A|RPS0B
YER189W	2.13412	0.00244601	4048.67	1900.59	YBL111C|YEL075C|YER189W|YFL064C|YHL049C|YIL177C|YJL225C|YLR462W|YML133C|YPR202W|YRF1-1|YRF1-3|YRF1-5|YRF1-6|YRF1-7		YPL043W	0.442378	0.0047183	1764.33	3961.05	NOP4
YMR173WA01	2.08654	0.00197277	5246.33	2515.59	YMR173W-A		YDR025W	0.443954	0.00396788	4096	9237.14	RPS11A
YER159C	2.08278	0.00474717	4321.67	2074.37	BUR6		YLR009W	0.444929	0.00244298	588.667	1322.21	RLP24
YKL065C	2.07498	0.00139868	4564.33	2204.6	YKL065C		YHR072WA01	0.445991	9.89878e-05	1098.33	2463.03	NOP10
YEL075C	2.04795	0.000189996	3703.67	1802.66	YBL111C|YEL075C|YER189W|YFL064C|YHL049C|YIL177C|YJL225C|YLR462W|YML133C|YPR202W|YRF1-1|YRF1-3|YRF1-5|YRF1-6|YRF1-7		YAR071W	0.446923	0.000963472	5405	12079.6	PHO11|PHO12
YPL206C	2.04578	0.00326712	4396.67	2153.64	YPL206C		YGR214W	0.447897	0.000848216	12648.3	28220.6	RPS0A|RPS0B
YBR056W	2.04017	0.00239019	1240.67	606.132	YBR056W		YFL029C	0.447911	0.00033514	9525.33	21298.4	CAK1
YLR259C	2.02939	0.00195572	10792	5333.59	HSP60		YNL178W	0.447955	0.000335619	14383.7	32052.4	RPS3
YIL034C	2.00395	0.00051007	2943	1470.02	CAP2		YPR163C	0.448455	0.000690232	959.667	2135.03	TIF3
YOR396W	1.99979	0.000550027	12059.7	6027.16	YBL113C|YEL077C|YHL050C|YHR219W|YLL066C|YML133C|YOR396W|YRF1-1|YRF1-4|YRF1-5		YJL177W	0.450502	0.000586907	7053.33	15645.6	RPL17B
							YER117W	0.451382	0.00142135	7082.33	15687.5	RPL23B
							YLR061W	0.451741	0.00424026	2938.33	6458.65	RPL22A
							YDR234W	0.452205	0.000455939	553.667	1225.94	LYS4
							YMR321C	0.452226	0.000500553	718.333	1586.43	SAM4|YMR321C
							YLR441C	0.452584	0.00083354	8641	19106.2	RPS1A
							YMR049C	0.453468	0.00180579	898.667	1975.8	ERB1
							YBR048W	0.454457	0.00031599	3781.67	8329.9	RPS11B
							YOR182C	0.455669	0.00337258	3515	7708.69	RPS30B
							YML024W	0.456493	0.00305938	3552.67	7754.14	RPS17A|RPS17B
							YDR447C	0.457263	0.00208534	2858.67	6210.36	RPS17A|RPS17B
							YHR021C	0.457398	0.00195964	7430.33	16205.6	RPS27B
							YOR309C	0.457742	0.000454799	1795.33	3922.05	YOR309C
							YOR369C	0.458858	0.000387572	5199.67	11350.1	RPS12
							YMR143W	0.459462	0.00214659	2351	5112.23	-
							YOL058W	0.46142	0.00322152	624	1350.23	ARG1
							YHR148W	0.462302	0.00140899	774.667	1667.84	IMP3
							YGR162W	0.462779	0.000863575	1048.33	2271.11	TIF4631
							YGL171W	0.463303	0.000175922	962.667	2081.6	ROK1
							YLR068W	0.463363	0.00272308	1069.67	2303.72	FYV7
							YOL139C	0.463423	0.000391282	1373	2959.13	CDC33
							YGL055W	0.466331	0.000169253	4373	9384.49	OLE1
							YHR203C	0.466918	0.000205351	14926	31970.9	RPS4B
							YGR034W	0.467064	0.00199007	2861.33	6107.43	RPL26B
							YDR224C	0.467786	0.0026813	653.667	1401.61	HTB1
							YHR010W	0.467911	0.00109889	4212.67	9008.93	RPL27A
							YCL054W	0.468898	0.00491063	640	1348.28	SPB1
							YPL256C	0.469451	0.00366081	685.333	1444.54	CLN2
							YOR096W	0.469624	0.00193775	3324	7023.34	RPS7A
							YDR418W	0.471658	0.000228406	4686	9922.08	RPL12B
							YOR306C	0.471912	0.00135039	878.667	1850.22	MCH5
							YJR094WA01	0.473917	0.00139827	7292.33	15376.4	RPL43B
							YKL180W	0.474309	0.00237522	10737.7	22541.8	RPL17A
							YJL189W	0.475579	0.00359994	7561	15917.5	RPL39
							YFR032CA01	0.476543	0.000627506	15347.3	32201.4	RPL29
							YOL120C	0.476667	0.00261626	5736	12036.7	RPL18A
							YER102W	0.478531	0.000304677	15717.3	32882.5	RPS8A|RPS8B
							YML093W	0.478654	0.00185888	744.333	1552.86	UTP14
							YOR312C	0.479376	0.00459341	8783	18421	RPL20B
							YHL033C	0.479397	0.000158008	7229.67	15092.3	RPL8A|RPL8B
							YJR145C	0.482632	0.00023022	20364.7	42181.7	RPS4A
							YJR002W	0.483295	0.00205661	582.333	1197.02	MPP10
							YOL040C	0.483479	0.0012301	8108.67	16774.4	RPS15
							YBR191W	0.483487	0.0007709	5935.33	12290.7	RPL21A
							YMR242C	0.484113	0.000657486	9696.33	20029.4	RPL20A
							YKL120W	0.485377	0.000986325	2120.67	4376.88	OAC1
							YER165W	0.485754	0.0032501	2205.33	4547.93	PAB1
							YKL181W	0.487087	0.00318619	930.667	1904.3	PRS1
							YML056C	0.487941	0.000165598	2882.33	5901.35	IMD4
							YHR025W	0.488053	0.00103872	519.333	1064.88	THR1
							YLR325C	0.488329	0.000214564	7703.67	15779.1	RPL38
							YNL061W	0.488617	0.00331421	2099.33	4286.87	NOP2
							YOR293W	0.488697	0.00167496	14498	29642.7	RPS10A
							YDR450W	0.488782	0.00262134	15079.7	30824	RPS18A
							YPR069C	0.489239	0.00192499	536.333	1091.75	SPE3
							YDL082W	0.489297	0.00365331	2313	4691.94	RPL13A
							YPR043W	0.489745	5.32829e-05	11617	23736.7	RPL43A
							YGR286C	0.490422	0.00501465	662	1345.26	BIO2
							YHR208W	0.491058	0.00169933	4474.67	9078.59	BAT1
							YBL072C	0.491337	0.000393004	16407.3	33395.7	RPS8A|RPS8B
							YLR448W	0.49136	0.000462962	13552.3	27541.9	RPL6B
							YLR388W	0.492163	0.000427768	3288.67	6682.62	RPS29A
							YML073C	0.493149	0.00101501	11717.7	23718.8	RPL6A
							YDL133CA01	0.494139	0.000415931	11699	23683.8	RPL41A|RPL41B
							YJL122W	0.494374	0.00156265	1159.67	2337.71	YJL122W
							YNL209W	0.49495	0.00382996	5731.67	11615.1	SSB2
							YBL024W	0.496287	0.000722738	937	1883.63	NCL1
							YJL033W	0.496502	0.00539256	1635	3239.88	HCA4
							YCR060W	0.497459	0.0033588	543.333	1082.12	TAH1
							YBR092C	0.498496	2.05031e-05	585.667	1174.82	PHO3
							YLR340W	0.49896	0.00387864	3693.33	7406.93	RPP0
							YBL076C	0.499014	0.00207409	1023.67	2032.8	ILS1
							YJL148W	0.499051	0.0035202	1199.67	2388.51	RPA34
							YLR264W	0.499772	6.83919e-05	3132	6265.09	RPS28B
							YMR116C	0.499847	0.00445789	5949	11908.4	ASC1
