# Supplementary material for: Experimental Evolution Reveals Interplay between Sch9 and Polyploid Stability in Yeast
Source: PLoS Genet. 2016 Nov 3;12(11):e1006409. doi: 10.1371/journal.pgen.1006409 (PMC5094715; doi:10.1371/journal.pgen.1006409)
Supplement: S3 Table — Data for the rapamycin-treated cells were taken from the study by Hardwick et al. [52]. Overlapping genes are labeled in red. (XLSX) [file pgen.1006409.s010.xlsx]

## Sheet: Sheet1
	down-regulated in rapamycin-treated cells			36 degree		up-regulated in rapamycin-treated cells				36 degree
				evo4/ anc4						evo4/ anc4
B	48	VPS36	YLR417W	1.25689		C	146	RPS21A	YKR057W	0.41593
B	49	WRS1	YOL097C	0.502826		C	147		YHR029C	0.969663
B	50	HPT1	YDR399W	0.327566		C	148		YMR315W	1.64857
B	51	ECM3	YOR092W	1.03216		C	149	ARO9	YHR137W	2.16363
B	52		YOL101C	0.385012		C	150		YER119C	1.07938
B	53	RPL7A	YGL076C	0.414277		C	151	YGP1	YNL160W	1.45302
B	54	COS6	YGR295C	0.981664		C	152	ASP3-3	YLR158C	0.887379
B	55	COS4	YFL062W	1.31284		C	153	DFG5	YMR238W	0.735108
B	56	RPL8A	YHL033C	0.479397		C	154	BAT2	YJR148W	0.78897
B	57	RPS27B	YHR021C	0.457398		C	155		YDR380W	0.761188
B	58	ADE13	YLR359W	0.713958		C	156	HSP150	YJL159W	1.58875
B	59	COS1	YNL336W	1.4729		C	157		YMR181C	1.50341
B	60	ERR2	YPL281C	1.23202		C	158	TFS1	YLR178C	3.55946
B	61		YGR259C	1.0337		C	159		YMR226C	0.775204
B	62		YGL113W	1.06069		C	160		YNL134C	0.957885
B	63	RPL2A	YFR031C-A	#N/A		C	161	CPA2	YJR109C	0.942988
B	64	YHB1	YGR234W	0.748398		C	162	ASP3-2	YLR157C	0.926477
B	65	RPS31	YLR167W	0.424757		C	163	ASP3-4	YLR160C	0.986813
B	66	SSB2	YNL209W	0.49495		C	164	ARG4	YHR018C	1.05669
B	67	RPL27A	YHR010W	0.467911		C	165	PST1	YDR055W	1.47947
B	68	RPL14B	YHL001W	0.529052		C	166		YJL217W	1.02185
B	69		YOL036W	1.10776		C	167	ASP3-1	YLR155C	0.948138
B	70		YDR417C	0.614839		C	168	HSP26	YBR072W	3.5986
B	71	RPL20B	YOR312C	0.479376		C	169	POR1	YNL055C	1.55876
B	72		YAR073W	0.635529		C	170	NCE102	YPR149W	2.54024
B	73	MAK10	YEL053C	0.675745		C	171	SED1	YDR077W	1.14782
B	74	EFT1	YOR133W	0.606962		C	172	HSP12	YFL014W	4.71601
B	75	RPS9B	YBR189W	0.416181		C	173	SNZ1	YMR096W	0.788417
B	76	RPL1B	YGL135W	0.571954		C	174	ARG1	YOL058W	0.46142
B	77		YLR339C	0.562654		C	175	PEP4	YPL154C	1.87811
B	78	RPS13	YDR064W	0.399469		C	176	GDH2	YDL215C	1.68932
B	79	RPS1A	YLR441C	0.452584		C	177		YLR109W	1.92835
B	80	RPS10A	YOR293W	0.488697		C	178	PIR1	YKL164C	1.28606
B	81	EFT2	YDR385W	0.585088		C	179		YOL119C	0.666394
B	82	RPS22A	YJL190C	0.392615		C	180	RAD54	YGL163C	1.14482
B	93	RPL33B	YOR234C	0.508956		C	181		YLR089C	0.815648
B	94	ASC1	YMR116C	0.499847		C	182	OPI3	YJR073C	0.972984
B	95	RPS20	YHL015W	0.601053		C	183	CAN1	YEL063C	#N/A
B	96	RPS2	YGL123W	0.512325		C	184		YMR002W	2.09478
B	97	RPS3	YNL178W	0.447955		C	185		YOR382W	0.601928
B	98	DBP2	YNL112W	0.330746		C	186	PYC1	YGL062W	1.02748
B	99	PHO12	YHR215W	0.415876		C	187		YBR006W	1.29797
B	100	MF(ALPHA)1	YPL187W	0.42		C	188	GLK1	YCL040W	4.21432
B	101		YPL019C	0.36679		C	189		YHL021C	3.24923
B	102	RPL42A	YNL162W	0.518728		C	190		YMR087W	1.3795
B	103	RPL5	YPL131W	0.536891		C	191	COQ5	YML110C	1.26426
B	104	URA1	YKL216W	#N/A		C	192		YBL064C	2.57862
B	105	LEU1	YGL009C	0.656094		C	193		YMR088C	0.781031
B	106	RPS7A	YOR096W	0.469624		C	194	NCE103	YNL036W	3.13387
B	107	RPS9A	YPL081W	0.382673		C	195	GDH1	YOR375C	0.516006
B	108	RPL18A	YOL120C	0.476667		C	196	CPS1	YJL172W	0.745373
B	109	BAT1	YHR208W	0.491058		C	197		YMR252C	1.43328
B	110	ILV5	YLR355C	0.693375		C	198		YNL305C	1.79631
B	111	SAG1	YJR004C	0.819085		C	199		YBR157C	0.950858
B	112		YBL028C	0.754721		C	200	GRE2	YOL151W	#N/A
B	113	AAH1	YNL141W	0.179414		C	201		YGL037C	4.04487
B	114		YOL014W	0.640579		C	202	LSC2	YGR244C	1.10085
B	115	RPS28B	YLR264W	0.499772		C	203		YAL061W	2.60185
B	116	RPS0B	YLR048W	0.441621		C	204	PGM2	YMR105C	3.94339
B	117	RPL18B	YNL301C	0.458061		C	205	CIT1	YNR001C	1.52557
B	118	STE3	YKL178C	0.769211		C	206	MEP1	YGR121C	2
B	119	CUP1-1	YHR053C	0.970307		C	207	SPI1	YER150W	2.63171
B	120		YLR413W	0.593023		C	208		YMR090W	1.66424
B	121	CBF5	YLR175W	0.625257		C	209	ENA5	YDR038C	0.616279
						C	210	HOR7	YMR251W-A	#N/A
						C	211	DAL80	YKR034W	0.825573
						C	212	DIP5	YPL265W	2.21
						C	213	DUR3	YHL016C	2.11353
						C	214	DDR48	YMR173W	2.8236
						C	215	CIT2	YCR005C	1.26636
						C	216		YHR138C	#N/A
						C	217		YMR173W-A	#N/A
						C	218		YDL124W	1.66965
						C	219	CHA1	YCL064C	0.767816
						C	220		YEL025C	0.748201
						C	221	PUT1	YLR142W	1.28593
						C	222	CAR1	YPL111W	1.11514
						C	223		YFR022W	1.14238
						C	224		YML128C	4.99957
						C	261		YPR194C	2.14
						C	262		YIL087C	0.896127
						C	263	GUT2	YIL155C	2.59049
						C	264	PBI2	YNL015W	1.72085
						C	265	DAL7	YIR031C	1.29303
						C	266	LAP4	YKL103C	1.34084
						C	267		YKL151C	2.43169
						C	268	PTR2	YKR093W	0.344471
						C	269	MEP2	YNL142W	0.516182
						C	297	DAL5	YJR152W	1.01791
